# Supplementary material for: Materials count: Linear-spatial materials improve young children’s addition strategies and accuracy, irregular arrays don’t
Source: PLoS One. 2018 Dec 31;13(12):e0208832. doi: 10.1371/journal.pone.0208832 (PMC6312299; doi:10.1371/journal.pone.0208832)
Supplement: S1 Dataset — (XLSX) [file pone.0208832.s004.xlsx]

## Sheet: Data
Subject ID	Sex (1=M, 2=F)	Condition	Pre_NumeracyScreener	Post_NumeracyScreener	Pre_Strat_Pr1Answer	Pre_Strat_Pr1Accuracy	Pre_Strat_Pr1AbsError	Pre_Strat_Pr1Pre_Strategy	Pre_Strat_Pr2Answer	Pre_Strat_Pr2Accuracy	Pre_Strat_Pr2AbsError	Pre_Strat_Pr2Pre_Strategy	Pre_Strat_Pr3Answer	Pre_Strat_Pr3Accuracy	Pre_Strat_Pr3AbsError	Pre_Strat_Pr3Pre_Strategy	Pre_Strat_Pr4	Pre_Strat_Pr4Accuracy	Pre_Strat_Pr4AbsError	Pre_Strat_Pr4Pre_Strategy	Pre_Strat_Pr5Answer	Pre_Strat_Pr5Accuracy	Pre_Strat_Pr5AbsError	Pre_Strat_Pr5Pre_Strategy	Pre_Strat_Pr6Answer	Pre_Strat_Pr6Accuracy	Pre_Strat_Pr6AbsError	Pre_Strat_Pr6Pre_Strategy	Pre_Strat_Pr7Answer	Pre_Strat_Pr7Accuracy	Pre_Strat_Pr7AbsError	Pre_Strat_Pr7Pre_Strategy	Pre_Strat_Pr8Answer	Pre_Strat_Pr8Accuracy	Pre_Strat_Pr8AbsError	Pre_Strat_Pr8Pre_Strategy	Pre_Strat_Pr9Answer	Pre_Strat_Pr9Accuracy	Pre_Strat_Pr9AbsError	Pre_Strat_Pr9Pre_Strategy	Pre_Strat_Pr10Answer	Pre_Strat_Pr10Accuracy	Pre_Strat_Pr10AbsError	Pre_Strat_Pr10Pre_Strategy	Pre_Strat_Pr11Answer	Pre_Strat_Pr11Accuracy	Pre_Strat_Pr11AbsError	Pre_Strat_Pr11Pre_Strategy	Pre_Strat_Pr12Answer
1	2	LinearSpatial	15	34	7	0	1	7	6	0	3	7	1	0	10	7	4	0	8	7	5	0	2	7	7	0	2	7	2	0	9	7	7	0	4	7	1	0	5	7	4	0	10	7	3	0	14	7	10
2	2	LinearSpatial	38	42	5	0	3	7	1	0	8	7	2	0	9	7	2	0	10	7	1	0	6	7	3	0	6	7	2	0	9	7	1	0	10	7	2	0	4	7	1	0	13	7	2	0	15	7	2
5	2	Irregular	37	43	8	1	0	1	9	1	0	1	6	0	5	7	7	0	5	7	7	1	0	1	9	1	0	1	7	0	4	7	9	0	2	1	6	1	0	1	9	0	5	7	13	0	4	1	7
6	2	Irregular	54	50	7	0	1	6	6	0	3	6	9	0	2	6	4	0	8	6	5	0	2	6	7	0	2	6	6	0	5	6	7	0	4	6	9	0	3	6	6	0	8	6	9	0	8	6	3
8	1	Irregular	23	33	7	0	1	1	9	1	0	1	8	0	3	1	10	0	2	1	7	1	0	1	9	1	0	1	8	0	3	6	10	0	1	1	6	1	0	1	10	0	4	6	7	0	10	6	9
10	2	LinearSpatial	47	44	7	0	1	2	9	1	0	5	10	0	1	3	8	0	4	6	7	1	0	3	10	0	1	6	9	0	2	6	11	1	0	3	6	1	0	3	14	1	0	2	18	0	1	3	10
11	2	Irregular	1	30	7	0	1	7	7	0	2	6	9	0	2	7	6	0	6	7	2	0	5	7	7	0	2	7	6	0	5	7	7	0	4	7	1	0	5	7	10	0	4	7	10	0	7	7	2
13	2	Irregular	38	42	7	0	1	1	9	1	0	1	20	0	9	6	10	0	2	6	7	1	0	1	8	0	1	1	11	1	0	1	5	0	6	7	6	1	0	1	10	0	4	6	12	0	5	1	5
14	2	LinearSpatial	34	26	8	1	0	3	9	1	0	3	10	0	1	2	11	0	1	3	7	1	0	3	9	1	0	2	11	1	0	2	11	1	0	3	6	1	0	3	19	0	5	3	18	0	1	3	11
17	2	Irregular	32	33	3	0	5	7	9	1	0	1	6	0	5	7	7	0	5	7	7	1	0	1	4	0	5	7	6	0	5	7	6	0	5	7	6	1	0	1	9	0	5	7	6	0	11	7	5
18	2	LinearSpatial	34	39	5	0	3	1	9	1	0	1	8	0	3	7	11	0	1	1	7	1	0	1	9	1	0	1	4	0	7	7	10	0	1	1	7	0	1	1	9	0	5	7	14	0	3	1	7
19	2	Irregular	47	46	3	0	5	1					6	0	5	1	6	0	6	1	8	0	1	1	4	0	5	1	5	0	6	1	6	0	5	1	10	0	4	1	9	0	5	1	7	0	10	1	7
21	2	Irregular	16	20	7	0	1	7	1	0	8	7	2	0	9	7	8	0	4	7	5	0	2	7	1	0	8	7	8	0	3	7	11	1	0	7	12	0	6	7	8	0	6	7	18	0	1	7	17
26	1	LinearSpatial	48	45	8	1	0	3	9	1	0	3	11	1	0	1	12	1	0	1	7	1	0	2	9	1	0	3	11	1	0	2	10	0	1	3	0	0	6	3	14	1	0	1	18	0	1	1	10
27	1	Irregular	14	19	7	0	1	7	6	0	3	7	9	0	2	7	4	0	8	7	5	0	2	7	4	0	5	7	8	0	3	7	4	0	7	7	1	0	5	7	10	0	4	7	6	0	11	7	8
28	1	Irregular	56	56	8	1	0	3	9	1	0	1	11	1	0	3	12	1	0	3	7	1	0	3	9	1	0	3	12	0	1	1	11	1	0	3	6	1	0	5	14	1	0	2	18	0	1	3	10
29	1	LinearSpatial	56	56	6	0	2	1	9	1	0	1	8	0	3	1	10	0	2	1	7	1	0	1	8	0	1	1	7	0	4	1	11	1	0	1	6	1	0	1	19	0	5	1	18	0	1	1	17
30	1	LinearSpatial	48	56	6	0	2	7	9	1	0	1	11	1	0	1	11	0	1	1	7	1	0	1	9	1	0	1	9	0	2	1	11	1	0	1	6	1	0	1	10	0	4	6	14	0	3	6	8
31	2	Irregular	38	37	4	0	4	7	9	1	0	1	9	0	2	7	10	0	2	6	6	0	1	7	8	0	1	1	11	1	0	5	7	0	4	7	6	1	0	1	8	0	6	7	11	0	6	6	9
34	1	LinearSpatial	56	54	7	0	1	7	9	1	0	1	11	1	0	5	10	0	2	1	6	0	1	7	8	0	1	1	14	0	3	1	11	1	0	1	6	1	0	5	12	0	2	1	17	1	0	1	8
35	1	Irregular	32	44	7	0	1	7	9	1	0	1	9	0	2	7	9	0	3	6	5	0	2	7	9	1	0	5	9	0	2	7	9	0	2	7	5	0	1	7	7	0	7	7	7	0	10	7	8
37	1	Irregular	47	54	8	1	0	3	9	1	0	5	13	0	2	2	12	1	0	1	7	1	0	1	9	1	0	3	12	0	1	5	11	1	0	5	6	1	0	3	19	0	5	6	18	0	1	6	10
38	1	LinearSpatial	42	30	8	1	0	1	9	1	0	1	12	0	1	1	15	0	3	7	6	0	1	1	9	1	0	1	11	1	0	1	11	1	0	1	6	1	0	1	15	0	1	1	18	0	1	1	13
39	1	LinearSpatial	32	32	7	0	1	7	6	0	3	7	9	0	2	7	6	0	6	7	5	0	2	7	4	0	5	7	8	0	3	7	6	0	5	7	3	0	3	7	10	0	4	7	9	0	8	7	8
42	1	Irregular	40	36	7	0	1	1	6	0	3	1	9	0	2	1	8	0	4	1	5	0	2	1	4	0	5	2	8	0	3	1	7	0	4	1	3	0	3	2	10	0	4	3	9	0	8	2	8
43	2	LinearSpatial	34	42	3	0	5	7	9	1	0	1	6	0	5	1	6	0	6	1	7	1	0	1	8	0	1	1	6	0	5	7	10	0	1	6	6	1	0	1	9	0	5	1	10	0	7	7	5
46	1	Irregular	35	28	8	1	0	1	9	1	0	1	10	0	1	1	8	0	4	1	7	1	0	1	8	0	1	1	8	0	3	1	7	0	4	1	6	1	0	1	8	0	6	1	9	0	8	1	8
47	2	LinearSpatial	41	39	7	0	1	1	8	0	1	1	9	0	2	7	10	0	2	7	11	0	4	7	12	0	3	7	13	0	2	7	14	0	3	6	6	1	0	3	10	0	4	7	11	0	6	7	12
48	1	LinearSpatial	42	48	8	1	0	1	9	1	0	1	7	0	4	1	6	0	6	1	6	0	1	1	8	0	1	1	6	0	5	1	15	0	4	1	6	1	0	4	19	0	5	6	18	0	1	6	10
[truncated: 61 more columns]

## Sheet: Key
Variable	Notes
Num Screen	Numeracy Screener (raw score)
Strat (any variable with "Strat")	Arithmetic Strategy Assessment
Pre (any variable with pre)	pretest
Post (any variable with post)	posttest
Strat_PrXAnswer	The answer the child provided on strategy assessment (X = specific problem number)
Strat_PrXAccuracy	0 = incorrect, 1= correct
Strat_PrXAbsError	Absolute Error (distance from correct)
Strat_PrXPre_Strategy	1= count all, 2= count on from smaller addend, 3= count on from larger addend, 4 = retrieval, 5= decomposition, 6=guess, 7= other
Strat_Accuracy_%	Percentage of problems answered accurately (at either pre- or post-test)
Strat_AbsErr_Mean	Average absolute error for all problems (a either pre- or post-test)
Strat_CountAll_%	Percentage of problems in which count all was used (at either pre- or post-test)
Strat_adv_%	Percentage of problems in which advanced strategies were used (at either pre- or post-test)
Strat_Other_%	Percentage of problems in which a strategy was coded as "other" (at either pre- or post-test)
	Note: problems were presented in different orders when adminstered at pretest and posttest but are presented in the pretest order for both pretest and posttest in this data sheet
	See table in supporting information for the list of problems and order in which they were adminstered
